# Supplementary material for: Gut Colonization by ESBL-Producing Escherichia coli in Dogs Is Associated with a Distinct Microbiome and Resistome Composition
Source: Microbiol Spectr. 2023 Jul 5;11(4):e00063-23. doi: 10.1128/spectrum.00063-23 (PMC10434115; doi:10.1128/spectrum.00063-23)
Supplement: Supplemental file 2 — Table S2. Download spectrum.00063-23-s0002.xlsx, XLSX file, 0.01 MB [file spectrum.00063-23-s0002.xlsx]

## Sheet: rescap_PCR
Title: Table s2 - ResCap ESBL gene detection.
sample	Rescap			Culturing and PCR
	CTX-M	SHV*		CTXM1	CTXM14/18	CTXM15	CTXM27	CTXM3	CTXM32	CTXM55/57
S101-D1-T1	1
S101-D1-T2
S101-D1-T3						1
S101-D1-T4
S104-D1-T1				1
S104-D1-T2	1
S104-D1-T3
S104-D1-T4
S111-D1-T1	1					1
S111-D1-T2									1
S111-D1-T3
S111-D1-T4						1
S115-D1-T1
S115-D1-T2
S115-D1-T3
S115-D1-T4
S122-D1-T1	1				1		1
S122-D1-T2				1	1
S122-D1-T3
S122-D1-T4	1			1					1
S128-D1-T1
S128-D1-T2	1					1				1
S128-D1-T3
S128-D1-T4	1	1								1
S136-D1-T1				1		1
S136-D1-T2				1	1
S136-D1-T3					1	1
S136-D1-T4				1				1
S138-D1-T1
S138-D1-T2				1
S138-D1-T3
S138-D1-T4
S141-D1-T1				1
S141-D1-T2						1			1
S141-D1-T3
S141-D1-T4						1
S152-D1-T1
S152-D1-T2
S152-D1-T3
S152-D1-T4					1	1
* Putative ESBL encoding gene.
1, represents a detected gene.
