# Supplementary material for: Gut Colonization by ESBL-Producing Escherichia coli in Dogs Is Associated with a Distinct Microbiome and Resistome Composition
Source: Microbiol Spectr. 2023 Jul 5;11(4):e00063-23. doi: 10.1128/spectrum.00063-23 (PMC10434115; doi:10.1128/spectrum.00063-23)
Supplement: Supplemental file 3 — Table S3. Download spectrum.00063-23-s0003.xlsx, XLSX file, 0.03 MB [file spectrum.00063-23-s0003.xlsx]

## Sheet: sheet1
Title: Table s3 - Acquired antimicrobal resistance genes detected by ResCap.
Antibiotic class	Antibiotic resistance genes	Samples
		S101-D1-T1	S104-D1-T1	S152-D1-T4	S152-D1-T3	S136-D1-T1	S128-D1-T1	S138-D1-T4	S115-D1-T1	S136-D1-T4	S128-D1-T2	S111-D1-T4	S136-D1-T2	S138-D1-T3	S122-D1-T1	S122-D1-T3	S128-D1-T4	S115-D1-T2	S141-D1-T3	S115-D1-T3	S104-D1-T4	S152-D1-T1	S152-D1-T2	S101-D1-T4	S111-D1-T3	S138-D1-T2	S122-D1-T2	S136-D1-T3	S141-D1-T2	S128-D1-T3	S138-D1-T1	S141-D1-T1	S101-D1-T2	S111-D1-T2	S111-D1-T1	S115-D1-T4	S104-D1-T2	S101-D1-T3	S104-D1-T3	S122-D1-T4	S141-D1-T4
aminoglycosides	a16s	1								1					1		1	1			1		1							1							1
aminoglycosides	aac3	1								1			1		1		1											1												1
aminoglycosides	aac6_prime	1	1	1	1	1	1	1	1	1	1	1	1	1	1	1	1	1	1	1	1	1	1	1	1	1	1	1	1	1	1	1	1	1	1	1	1	1	1	1	1
aminoglycosides	ant2_dprime	1								1	1		1		1		1							1				1							1			1		1
aminoglycosides	ant3_dprime	1	1		1	1	1	1		1	1	1	1	1	1	1	1	1	1	1	1	1		1	1	1	1	1	1	1	1	1	1	1	1		1	1	1	1	1
aminoglycosides	ant4_prime	1				1				1		1	1				1		1						1			1	1			1			1						1
aminoglycosides	ant6	1	1	1	1	1	1	1	1	1	1	1	1	1	1	1	1	1	1	1	1	1	1	1	1	1	1	1	1	1	1	1	1	1	1	1	1	1	1	1	1
aminoglycosides	ant9	1	1	1	1	1	1	1	1	1	1	1	1	1	1	1	1	1	1	1	1	1	1	1	1	1	1	1	1	1	1	1	1	1	1	1	1	1	1	1	1
aminoglycosides	aph2_dprime	1	1	1	1	1	1	1	1	1	1	1	1	1	1	1	1	1	1	1	1	1	1	1	1	1	1	1	1	1	1	1	1	1	1	1	1	1	1	1	1
aminoglycosides	aph3_dprime	1	1	1		1	1	1	1	1	1	1	1	1	1	1	1	1	1	1		1	1	1	1	1	1	1	1		1	1	1	1	1	1	1	1		1	1
aminoglycosides	aph3_prime	1	1	1		1	1		1	1	1	1	1		1		1	1	1	1		1	1			1	1	1	1	1	1	1		1	1	1	1	1		1	1
aminoglycosides	aph4	1								1					1		1											1												1
aminoglycosides	aph6	1	1	1		1	1	1	1	1	1	1	1	1	1	1	1	1	1	1		1	1	1	1	1	1	1	1		1	1	1	1	1	1	1	1		1	1
bacitracin	baca	1													1		1	1			1							1		1							1
betalactams	acc	1				1				1			1		1	1	1		1								1		1					1	1			1		1
betalactams	aci							1																1
betalactams	ampc	1	1	1		1		1		1	1	1	1	1	1	1	1	1	1	1	1	1	1	1	1	1	1	1	1	1	1	1		1	1		1	1		1	1
betalactams	amph	1	1	1	1	1	1	1	1	1	1	1	1	1	1	1	1	1	1	1	1	1	1	1	1	1	1	1	1	1	1	1	1	1	1	1	1	1	1	1	1
betalactams	bil																													1
betalactams	blaec	1	1	1	1	1	1	1	1	1	1	1	1	1	1	1	1	1	1	1	1	1	1	1	1	1	1	1	1	1	1	1	1	1	1	1	1	1	1	1	1
betalactams	blapla																1
betalactams	blaz		1						1				1				1	1	1	1			1													1	1	1
betalactams	carb									1		1			1		1		1																			1			1
betalactams	cbla	1	1	1	1	1	1	1	1	1	1	1	1	1	1	1	1	1	1	1	1	1	1	1	1	1	1	1	1	1	1		1	1	1	1	1	1	1	1	1
betalactams	cepa												1		1	1	1		1								1		1	1							1
betalactams	cfx	1	1	1	1	1	1	1	1	1	1	1	1	1	1	1	1	1	1	1	1	1	1	1	1	1	1	1	1	1	1	1	1	1	1	1	1	1	1	1	1
betalactams	cmy	1				1				1	1	1	1				1		1						1	1		1	1	1							1	1		1	1
betalactams	ctx	1									1				1		1																		1		1			1
betalactams	dha																																1
betalactams	gil	1															1																				1
betalactams	huga																1
betalactams	lap														1
betalactams	len																																		1
betalactams	orn																1
betalactams	oxa	1		1		1	1	1	1	1	1	1	1		1	1	1	1	1	1		1	1	1	1	1	1	1	1	1		1	1	1	1	1		1		1	1
betalactams	oxy																1
betalactams	pla																1
betalactams	sed	1
betalactams	shv																1
betalactams	tem	1		1		1			1	1	1	1	1	1	1	1	1	1	1	1			1	1	1		1	1	1	1	1			1	1	1		1		1	1
cationic_antimicrobial_peptides	epta	1				1				1	1		1	1	1		1	1	1		1	1	1					1		1	1			1	1		1	1			1
cationic_antimicrobial_peptides	pmrf	1								1	1		1	1	1		1	1	1		1		1							1	1						1
cationic_antimicrobial_peptides	ugd	1													1		1				1									1							1
fluoroquinolones	qnrb	1				1				1					1		1		1						1				1					1	1		1			1
fluoroquinolones	qnrd	1								1							1										1
fluoroquinolones	qnrs					1				1	1	1	1		1		1		1						1			1	1					1	1
fosfomycin	fosa												1				1																		1
fosfomycin	ptsl	1													1		1	1			1									1							1
fusidic_acid	fusa											1						1																				1
glycopeptides	ble								1
glycopeptides	vanc	1											1		1	1	1		1			1							1
glycopeptides	vang																													1
glycopeptides	vanha																		1										1
glycopeptides	vantc	1											1				1		1			1								1
glycopeptides	vanxyc	1											1		1	1	1												1
lipopeptides	cls																																						1
lipopeptides	mcr																		1
MLS	ereb											1							1
MLS	erma	1								1			1		1		1		1	1								1	1
MLS	ermb	1	1	1	1	1	1	1	1	1	1	1	1	1	1	1	1	1	1	1	1	1	1	1	1	1	1	1	1	1	1	1	1	1	1	1	1	1	1	1	1
MLS	ermf	1	1		1	1	1	1	1	1	1	1	1	1	1	1	1	1	1	1	1	1	1		1	1	1	1	1	1		1		1		1		1	1		1
MLS	ermg	1	1					1			1		1	1			1	1					1	1		1	1		1			1					1
MLS	ermq	1	1	1		1	1	1	1	1	1	1	1	1	1	1	1	1	1	1	1	1	1	1	1	1	1	1	1	1	1	1	1	1	1	1	1	1	1	1	1
MLS	ermt	1	1						1							1	1										1										1
MLS	ermx	1	1			1						1	1		1	1			1		1		1		1		1		1					1	1		1		1		1
MLS	lnua	1	1				1		1	1	1	1	1		1	1	1		1			1	1		1		1	1	1	1		1		1	1			1		1	1
MLS	lnuc	1	1	1	1	1	1	1	1	1	1	1	1	1	1	1	1	1	1	1	1	1	1	1	1	1	1	1	1	1	1	1	1	1	1	1	1	1	1	1	1
MLS	lnuf														1		1		1						1				1					1	1					1	1
MLS	lnug	1				1				1		1	1		1		1		1							1		1	1						1
MLS	lnup																																				1
MLS	lsa	1	1	1		1		1		1	1	1	1		1	1	1	1	1		1	1	1	1	1		1	1	1		1	1		1	1		1	1	1	1	1
MLS	mefa	1	1	1	1	1	1	1	1	1	1	1	1	1	1	1	1	1	1	1	1	1	1	1	1	1	1	1	1	1	1	1	1	1	1	1	1	1	1	1	1
MLS	mefe	1		1								1										1	1				1			1
MLS	mpha									1					1		1																							1
MLS	mphb	1													1		1				1							1		1							1
MLS	msrc	1	1			1		1		1	1	1	1	1	1	1	1		1		1	1		1	1	1	1	1	1	1	1	1	1	1	1	1	1	1	1	1	1
MLS	msrd	1	1	1	1	1	1	1	1	1	1	1	1	1	1	1	1	1	1	1	1	1	1	1	1	1	1	1	1	1		1	1	1	1	1	1	1	1	1	1
multi_drug_resistance	cfrb																1
multi_drug_resistance	cfrc	1
multi_drug_resistance	cmr	1	1									1					1																				1
multi_drug_resistance	eatav	1	1			1		1		1	1	1	1	1	1	1	1		1			1		1	1	1	1	1	1	1	1	1	1	1	1	1	1	1	1	1	1
multi_drug_resistance	lmrb											1
multi_drug_resistance	lsac											1
multi_drug_resistance	lsae	1	1	1		1	1	1		1	1	1	1		1	1	1		1			1	1		1	1	1	1	1		1	1		1	1		1		1	1	1
nucleosides	sat	1	1	1		1	1	1	1	1	1	1	1	1	1	1	1		1	1	1	1	1	1	1	1	1	1	1	1	1	1	1	1	1	1	1	1	1	1	1
phenicol	cat			1				1																											1
phenicol	cata	1				1	1	1	1	1	1	1	1	1	1	1	1	1	1		1		1	1	1		1	1	1		1	1	1	1	1		1	1		1	1
phenicol	catb	1													1		1
phenicol	catp	1		1				1									1						1
phenicol	cats	1		1		1		1					1					1		1	1			1					1			1	1	1
phenicol	cmla	1	1			1				1		1	1		1		1		1						1			1						1	1			1		1	1
phenicol	cmx	1	1			1				1		1	1						1		1		1						1			1					1		1	1
phenicol	dhap																	1	1	1																		1
phenicol	fexb	1								1			1		1				1								1	1	1						1					1
phenicol	flor	1				1		1		1	1	1	1		1		1	1	1	1		1		1	1	1		1	1	1	1	1		1	1			1		1	1
sulfonamides	folp	1	1	1	1	1	1	1	1	1	1	1	1	1	1	1	1	1	1	1	1	1	1	1	1	1	1	1	1	1	1	1	1	1	1	1	1	1	1	1	1
sulfonamides	suli	1	1		1	1	1	1		1	1	1	1	1	1	1	1	1	1	1	1	1	1	1	1	1	1	1	1	1	1	1	1	1	1		1	1	1	1	1
sulfonamides	sulii	1	1	1	1	1	1	1		1	1	1	1	1	1	1	1	1	1	1	1	1	1	1	1	1	1	1	1	1	1	1	1	1	1		1	1		1	1
sulfonamides	suliii	1	1			1				1		1	1		1		1		1						1			1						1	1			1		1
tetracyclines	tet32	1	1	1	1	1	1	1	1	1	1	1	1	1	1	1	1	1	1	1	1	1	1	1	1	1	1	1	1	1	1	1	1	1	1	1	1	1	1	1	1
tetracyclines	tet33	1										1								1
tetracyclines	tet38												1					1		1																1		1
tetracyclines	tet40	1	1	1	1	1	1	1	1	1	1	1	1	1	1	1	1	1	1	1	1	1	1	1	1	1	1	1	1	1	1	1	1	1	1	1	1	1	1	1	1
tetracyclines	tet44	1	1	1		1	1	1			1	1	1	1	1	1	1	1			1		1	1	1		1		1	1	1		1				1	1			1
tetracyclines	teta	1	1	1	1	1	1	1	1	1	1	1	1	1	1	1	1	1	1	1	1	1	1	1	1	1	1	1	1	1	1	1	1	1	1	1	1	1	1	1	1
tetracyclines	tetb	1	1	1	1	1	1	1	1	1	1	1	1	1	1	1	1	1	1	1	1	1	1	1	1	1	1	1	1	1	1	1	1	1	1	1	1	1	1	1	1
tetracyclines	tetbp	1	1	1	1	1	1	1	1	1	1	1	1	1	1	1	1	1	1	1	1	1	1	1	1	1	1	1	1	1	1	1	1	1	1	1	1	1	1	1	1
tetracyclines	tetc	1	1				1	1		1			1		1		1	1	1		1	1				1	1	1				1		1	1			1		1
tetracyclines	tetd	1				1									1		1											1
tetracyclines	tete																1
tetracyclines	tetg	1
tetracyclines	teth	1															1
tetracyclines	tetj	1												1			1
tetracyclines	tetk											1								1																		1		1
tetracyclines	tetl	1	1	1		1	1	1	1	1	1	1	1	1	1	1	1	1	1	1	1	1	1	1	1	1	1	1	1	1	1	1	1	1	1	1	1	1	1	1	1
tetracyclines	tetm	1	1	1	1	1	1	1	1	1	1	1	1	1	1	1	1	1	1	1	1	1	1	1	1	1	1	1	1	1	1	1	1	1	1	1	1	1	1	1	1
tetracyclines	teto	1	1	1	1	1	1	1	1	1	1	1	1	1	1	1	1	1	1	1	1	1	1	1	1	1	1	1	1	1	1	1	1	1	1	1	1	1	1	1	1
tetracyclines	tetq	1	1	1	1	1	1	1	1	1	1	1	1	1	1	1	1	1	1	1	1	1	1	1	1	1	1	1	1	1	1	1	1	1	1	1	1	1	1	1	1
tetracyclines	tets											1	1		1	1	1		1						1		1	1	1						1					1	1
tetracyclines	tett																1
tetracyclines	tetu																		1										1
tetracyclines	tetw	1	1	1	1	1	1	1	1	1	1	1	1	1	1	1	1	1	1	1	1	1	1	1	1	1	1	1	1	1	1	1	1	1	1	1	1	1	1	1	1
tetracyclines	tetx					1		1	1	1		1	1					1		1			1		1			1		1			1					1			1
tetracyclines	tety														1	1	1					1					1	1										1		1
tetracyclines	tetz	1										1
trimethoprim	dfra	1	1		1	1			1	1	1	1	1		1	1	1	1	1		1	1	1		1	1	1	1	1		1	1	1	1	1			1	1	1	1
trimethoprim	dfrb									1
trimethoprim	dfrd	1								1	1
trimethoprim	dfre	1	1			1		1		1	1	1	1		1	1	1	1	1		1	1	1	1	1	1	1	1	1		1	1	1	1	1	1	1	1	1	1	1
trimethoprim	dfrf	1	1	1	1	1	1	1	1	1	1	1	1	1	1	1	1	1	1	1	1	1	1	1	1	1	1	1	1	1	1	1	1	1	1	1	1	1	1	1	1
trimethoprim	dfrg	1								1			1		1	1	1		1						1		1	1	1					1	1						1
trimethoprim	dfrk											1				1
trimethoprim	dhfr	1	1			1		1		1	1	1	1		1	1	1	1	1	1					1	1	1	1	1		1	1		1	1			1		1	1
1, represents a detected gene.
