# Supplementary material for: Gut Colonization by ESBL-Producing Escherichia coli in Dogs Is Associated with a Distinct Microbiome and Resistome Composition
Source: Microbiol Spectr. 2023 Jul 5;11(4):e00063-23. doi: 10.1128/spectrum.00063-23 (PMC10434115; doi:10.1128/spectrum.00063-23)
Supplement: Supplemental file 4 — Table S5. Download spectrum.00063-23-s0004.xlsx, XLSX file, 0.01 MB [file spectrum.00063-23-s0004.xlsx]

## Sheet: Primers
Title: Table s5 - Primer list for PCR mediated ESBL gene validation.
Target	PCR/SEQ	Primername	Forw/Rev	Sequence 5'-3'	Amplicon (bp)	Reference	Remark
CTX-M-All	PCR	CTX-M-25-F	Forw	ATGTGCAGYACCAGTAARGTKATGGC	592	Mulvey et al (2003)	https://www.ncbi.nlm.nih.gov/pmc/articles/PMC149628/
CTX-M-All	PCR	CTX-M-25-R	Rev	TGGGTRAARTARGTSACCAGAAYSAGCGG	592
CTX-M-group 1	PCR/SEQ	CTX-M-1-F	Forw	CCCATGGTTAAAAAATCACTGC	~1000	Carattoli et al (2008)	https://www.ncbi.nlm.nih.gov/pmc/articles/PMC2224243/
CTX-M-group 1	PCR/SEQ	CTX-M-1-R	Rev	CAGCGCTTTTGCCGTCTAAG	~1000
CTX-M-group 2	PCR/SEQ	CTX-M-2F	Forw	ATGATGACTCAGAGCATTCG	865	Jiang et al (2005)	https://www.ncbi.nlm.nih.gov/pmc/articles/PMC548041/
CTX-M-group 2	PCR/SEQ	CTX-M-2R	Rev	TGGGTTACGATTTTCGCCGC	865
CTX-M-group 8	PCR/SEQ	CTX-M-8-F	Forw	TGATGAGACATCGCGTTAAG	871	Hopkins et al (2006)	https://pubmed.ncbi.nlm.nih.gov/16697557/
CTX-M-group 8	PCR/SEQ	CTX-M-8-R	Rev	TAACCGTCGGTGACGATTTT	871
CTX-M-group 9	PCR/SEQ	CTX-M-9-F	Forw	TGGTGACAAAGAGAGTGCAACG	874	Paauw et al (2006)	https://www.ncbi.nlm.nih.gov/pmc/articles/PMC3374434/
CTX-M-group 9	PCR/SEQ	CTX-M-9-R	Rev	TCACAGCCCTTCGGCGAT	874
CTX-M-group 9	PCR/SEQ	CTX-M-9-792F	Forw	CTATTTTACCCAGCCGCAAC	238	Pitout et al (2004)	Extention to distinguish group variants. https://pubmed.ncbi.nlm.nih.gov/15583304/
CTX-M-group 9	PCR/SEQ	CTX-M-9-1029R	Rev	GTTATGGAGCCACGGTTGAT	238		Extention to distinguish group variants
SHV	PCR/SEQ	SHV-F	Forw	TTATCTCCCTGTTAGCCACC	795	Dierikx et al (2010)	https://pubmed.ncbi.nlm.nih.gov/20395076/
SHV	PCR/SEQ	SHV-R	Rev	GATTTGCTGATTTCGCTCGG	795
TEM	PCR/SEQ	TEM F	Forw	GCGGAACCCCTATTTG	964	Olesen et al (2004)	https://pubmed.ncbi.nlm.nih.gov/15650379/
TEM	PCR/SEQ	TEM R	Rev	ACCAATGCTTAATCAGTGAG	964
CMY-2-like	PCR/SEQ	CMY-F	Forw	ATGATGAAAAAATCGTTATGCTGC	1117	MedVetNet EU-project; Work package 9
CMY-2-like	PCR/SEQ	CMY-R	Rev	GCTTTTCAAGAATGCGCCAGG	1117
OXA-1-like	PCR/SEQ	O1-GD2M-F	Forw	CAA CGG ATT AAC AGA AGC ATG GCT CG	194	Voets et al (2011)	https://www.ncbi.nlm.nih.gov/pubmed/21353487
OXA-1-like	PCR/SEQ	O1-GD2M-R	Rev	GCT GTR AAT CCT GCA CCA GTT TTC CC	194
OXA-2-like	PCR/SEQ	O2-GD2M-F	Forw	GAC CAA GAT TTG CGA TCA GCA ATG CG	254	Voets et al (2011)	https://www.ncbi.nlm.nih.gov/pubmed/21353487
OXA-2-like	PCR/SEQ	O2-GD2M-R	Rev	CYT TGA CCA AGC GCT GAT GTT CYA CC	254
OXA-10-like	PCR/SEQ	O10-GDM-F	Forw	CGC CAG AGA AGT TGG CGA AGT AAG	138	Voets et al (2011)	https://www.ncbi.nlm.nih.gov/pubmed/21353487
OXA-10-like	PCR/SEQ	O10-GDM-R	Rev	GAA ACT CCA CTT GAT TAA CTG CGG	138
OXA-48-like	PCR/SEQ	048A	Forw	TTGGTGGCATCGATTATCGG	391	Poirel et al (2004)	https://www.ncbi.nlm.nih.gov/pubmed/14693513
OXA-48-like	PCR/SEQ	048B	Rev	GAGCACTTCTTTTGTGATGGC
