# Supplementary material for: Gut Colonization by ESBL-Producing Escherichia coli in Dogs Is Associated with a Distinct Microbiome and Resistome Composition
Source: Microbiol Spectr. 2023 Jul 5;11(4):e00063-23. doi: 10.1128/spectrum.00063-23 (PMC10434115; doi:10.1128/spectrum.00063-23)
Supplement: Supplemental file 5 — Table S6. Download spectrum.00063-23-s0005.xlsx, XLSX file, 0.02 MB [file spectrum.00063-23-s0005.xlsx]

## Sheet: PCR_results
Title: Table s6 - PCR mediated ESBL gene validation.
sample	CTXM1	CTXM2/97	CTXM9	CTXM14/18	CTXM15	CTXM27	CTXM3	CTXM32	CTXM55/57	CTXM65	CTXM82	CTXM92	CTXM2/97	SHV12/129
S101-D1-T1
S101-D1-T2
S101-D1-T3					1
S101-D1-T4
S104-D1-T1	1
S104-D1-T2
S104-D1-T3
S104-D1-T4
S106-D1-T1														1
S106-D1-T2
S106-D1-T3
S106-D1-T4
S106-D2-T1
S106-D2-T2
S106-D2-T3
S106-D2-T4
S106-D3-T1
S106-D3-T2
S106-D3-T3
S106-D3-T4
S107-D1-T1
S107-D1-T2
S107-D1-T3
S107-D1-T4
S110-D1-T1
S110-D1-T2	1				1
S110-D1-T3
S110-D1-T4
S111-D1-T1					1
S111-D1-T2								1
S111-D1-T3
S111-D1-T4					1
S112-D1-T1
S112-D1-T2
S112-D1-T3
S112-D1-T4
S112-D2-T1
S112-D2-T2
S112-D2-T3	1
S112-D2-T4
S112-D3-T1
S112-D3-T2														1
S112-D3-T3
S112-D3-T4	1									1
S115-D1-T1
S115-D1-T2
S115-D1-T3
S115-D1-T4
S116-D1-T1	1
S116-D1-T2
S116-D1-T3
S116-D1-T4
S117-D1-T1
S117-D1-T2
S117-D1-T3
S117-D1-T4
S117-D2-T1
S117-D2-T2
S117-D2-T3
S117-D2-T4
S118-D1-T1	1
S118-D1-T2		1						1					1
S118-D1-T3		1						1					1
S118-D1-T4	1
S118-D2-T1	1				1
S118-D2-T2		1						1					1
S118-D2-T3	1							1						1
S118-D2-T4	1
S118-D3-T1
S118-D3-T2		1						1					1
S118-D3-T3	1	1											1
S118-D3-T4	1
S119-D1-T1	1				1
S119-D1-T2				1				1
S119-D1-T3	1				1			1
S119-D1-T4				1	1
S119-D2-T1	1				1
S119-D2-T2	1
S119-D2-T3	1
S119-D2-T4					1
S119-D3-T1					1
S119-D3-T2	1			1	1			1
S119-D3-T3	1
S119-D3-T4					1
S122-D1-T1				1		1
S122-D1-T2	1			1
S122-D1-T3
S122-D1-T4	1							1
S124-D1-T1
S124-D1-T2
S124-D1-T3
S124-D1-T4
S126-D1-T1	1
S126-D1-T2	1								1
S126-D1-T3					1		1
S126-D1-T4	1
S127-D1-T1
S127-D1-T2				1
S127-D1-T3				1	1
S127-D1-T4					1
S128-D1-T1
S128-D1-T2					1				1
S128-D1-T3
S128-D1-T4									1
S129-D1-T1
S129-D1-T2
S129-D1-T3
S129-D1-T4
S130-D1-T1	1
S130-D1-T2	1				1
S130-D1-T3
S130-D1-T4	1
S130-D2-T1	1
S130-D2-T2	1				1
S130-D2-T3
S130-D2-T4					1
S130-D3-T1	1
S130-D3-T2	1
S130-D3-T3
S130-D3-T4	1				1
S130-D4-T1	1
S130-D4-T2	1
S130-D4-T3
S130-D4-T4	1				1
S132-D1-T1
S132-D1-T2
S132-D1-T3
S132-D1-T4
S132-D2-T1
S132-D2-T2
S132-D2-T3
S132-D2-T4
S133-D1-T1
S133-D1-T2
S133-D1-T3
S133-D1-T4
S133-D2-T1
S133-D2-T2
S133-D2-T3				1	1				1		1
S133-D2-T4
S135-D1-T1
S135-D1-T2
S135-D1-T3
S135-D1-T4
S135-D2-T1
S135-D2-T2
S135-D2-T3
S135-D2-T4
S136-D1-T1	1				1
S136-D1-T2	1			1
S136-D1-T3				1	1
S136-D1-T4	1						1
S138-D1-T1
S138-D1-T2	1
S138-D1-T3
S138-D1-T4
S139-D1-T1	1
S139-D1-T2	1
S139-D1-T3								1
S139-D1-T4	1
S139-D2-T1	1													1
S139-D2-T2														1
S139-D2-T3
S139-D2-T4
S141-D1-T1	1
S141-D1-T2					1			1
S141-D1-T3
S141-D1-T4					1
S143-D1-T1
S143-D1-T2
S143-D1-T3					1
S143-D1-T4
S143-D2-T1
S143-D2-T2
S143-D2-T3
S143-D2-T4
S143-D3-T1
S143-D3-T2
S143-D3-T3
S143-D3-T4
S143-D4-T1
S143-D4-T2
S143-D4-T3					1
S143-D4-T4
S143-D5-T1
S143-D5-T2
S143-D5-T3					1
S143-D5-T4
S145-D1-T1
S145-D1-T2
S145-D1-T3
S145-D1-T4	1
S152-D1-T1
S152-D1-T2
S152-D1-T3
S152-D1-T4				1	1
S154-D1-T1
S154-D1-T2
S154-D1-T3
S154-D1-T4										1
S154-D2-T1
S154-D2-T2	1
S154-D2-T3	1
S154-D2-T4
S155-D1-T1
S155-D1-T2	1
S155-D1-T3	1
S155-D1-T4		1											1
S155-D2-T1
S155-D2-T2					1
S155-D2-T3
S155-D2-T4	1
S156-D1-T1		1			1			1	1			1	1
S156-D1-T2	1													1
S156-D1-T3	1				1			1
S156-D1-T4	1							1
S158-D1-T1
S158-D1-T2
S158-D1-T3
S158-D1-T4
S160-D1-T1
S160-D1-T2				1
S160-D1-T3	1				1
S160-D1-T4
S160-D2-T1
S160-D2-T2
S160-D2-T3
S160-D2-T4
S161-D1-T3	1		1	1
S161-D1-T4
1, represents a detected gene.
